# Supplementary material for: ARHGEF26 enhances Salmonella invasion and inflammation in cells and mice
Source: PLoS Pathog. 2021 Jul 9;17(7):e1009713. doi: 10.1371/journal.ppat.1009713 (PMC8294491; doi:10.1371/journal.ppat.1009713)
Supplement: S1 Data — (XLSX) [file ppat.1009713.s005.xlsx]

## Sheet: Supplemental File 1 Mouse Patho
Experiment 1	Mouse Strain	Bacterial Genotype	Sex	ileum - lumen	ileum - surface	ileum - mucosa	ileum submucosa	ileum total	cecum - lumen	cecum - surface	cecum mucosa	cecum - submucosa	cecum total	colon - lumen	colon - surface	colon mucosa	colon submucosa	Colon total
	C57BL/6J (WT)	WT	Male	0	1	2	2	5	5	6	3	6	20	1	2	2	4	9
	C57BL/6J (WT)	WT	Male	0	1	0	2	3	5	7	3	6	21	1	1	2	5	9
	C57BL/6J (WT)	WT	Female	0	1	1	2	4	5	7	3	6	21	2	2	1	5	10
	ARHGEF26-/-	WT	Male	0	1	1	4	6	0	2	0	4	6	0	0	1	2	3
	ARHGEF26-/-	WT	Male	1	1	1	2	5	2	2	2	6	12	0	0	0	3	3
	ARHGEF26-/-	WT	Female	1	1	1	3	6	4	7	4	6	21	1	3	2	4	10
EXPERIMENT 2	Mouse Genotype	Bacterial Genotype	Mouse Sex	ileum - lumen	ileum - surface	ileum - mucosa	ileum submucosa	ileum total	cecum - lumen	cecum - surface	cecum mucosa	cecum - submucosa	cecum total	colon - lumen	colon - surface	colon mucosa	colon submucosa	Colon total
	C57BL/6J (WT)	WT	Male	1	2	2	2	7	3	3	4	6	16	3	2	2	5	12
	C57BL/6J (WT)	WT	Male	2	3	2	1	8	5	6	4	6	21	0	3	4	6	13
	C57BL/6J (WT)	WT	Male	4	3	2	3	12	7	7	5	6	25	5	4	5	6	20
	C57BL/6J (WT)	WT	Male	6	4	2	4	16	6	6	5	6	23	3	3	1	3	10
	C57BL/6J (WT)	WT	Female	3	2	2	6	13	4	5	3	6	18	4	6	3	6	19
	C57BL/6J (WT)	WT	Female					poor section	4	6	4	6	19	5	5	4	6	20
	ARHGEF26-/-	WT	Male	0	0	0	0	0	0	0	0	0	0	0	0	0	0	0
	ARHGEF26-/-	WT	Male	0	0	0	0	0	0	0	0	0	0	0	0	1	2	0
	ARHGEF26-/-	WT	Male	3	1	2	2	8	6	6	4	6	22	1	3	2	5	11
	ARHGEF26-/-	WT	Male	0	0	0	0	0	0	0	0	0	0	0	0	0	0	0
	ARHGEF26-/-	WT	Female	0	0	0	0	0	0	0	1	1	2	0	0	0	0	0
	ARHGEF26-/-	WT	Female	0	1	2	2	5	4	3	2	4	13	1	1	1	1	4
	ARHGEF26-/-	WT	Female	0	0	0	0	0	0	0	0	2	2	0	0	0	0	0
Experiment 3	Mouse Genotype	Bacterial Genotype	Mouse Sex	ileum - lumen	ileum - surface	ileum - mucosa	ileum submucosa	ileum total	cecum - lumen	cecum - surface	cecum mucosa	cecum - submucosa	cecum total	colon - lumen	colon - surface	colon mucosa	colon submucosa	Colon total
	C57BL/6J (WT)	WT	Male	0	0	1	1	2	5	4	4	6	19	3	3	4	5	15
	C57BL/6J (WT)	WT	Male	0	0	0	3	3	6	6	3	6	21	6	5	4	6	21
	C57BL/6J (WT)	WT	Male	0	0	2	2	4	4	5	4	6	19	3	5	5	6	19
	C57BL/6J (WT)	WT	Male	0	0	1	2	3	7	6	4	6	23	3	5	3	5	16
	C57BL/6J (WT)	WT	Female	0	0	1	1	2	3	4	4	6	17	2	5	4	6	17
	C57BL/6J (WT)	∆sopB∆sopE2	Male	0	0	0	1	1	2	2	0	2	6	0	2	1	3	6
	C57BL/6J (WT)	∆sopB∆sopE2	Male	0	0	0	0	0	0	0	1	3	4	0	0	0	2	2
	C57BL/6J (WT)	∆sopB∆sopE2	Male	2	2	0	1	5	2	3	2	2	9	2	1	3	4	10
	C57BL/6J (WT)	∆sopB∆sopE2	Male	0	0	0	1	1	1	1	2	2	6	3	2	2	3	10
	C57BL/6J (WT)	∆sopB∆sopE2	Female	0	0	1	2	3	3	6	3	6	18	3	5	4	6	18
	ARHGEF26-/-	WT	WT	0	0	0	0	0	0	0	0	2	2	0	0	0	2	2
	ARHGEF26-/-	WT	WT	0	0	0	0	0	0	0	0	0	0	0	0	0	0	0
	ARHGEF26-/-	WT	WT	0	0	0	0	0	0	0	0	0	0	0	0	0	0	0
	ARHGEF26-/-	WT	WT	0	0	0	0	0	0	0	0	0	0	0	0	0	0	0
	ARHGEF26-/-	WT	Female	0	0	0	1	1	4	5	2	6	17	4	5	2	6	17
	ARHGEF26-/-	WT	Female	0	0	0	1	1	2	5	2	6	15	4	5	4	6	19
	ARHGEF26-/-	∆sopB∆sopE2	Male	0	0	0	0	0	0	0	0	1	1	0	0	0	1	1
	ARHGEF26-/-	∆sopB∆sopE2	Male	0	0	0	1	1	0	0	0	0	0	0	0	0	0	0
	ARHGEF26-/-	∆sopB∆sopE2	Male	0	0	0	0	0	0	0	0	0	0	0	0	0	0	0
	ARHGEF26-/-	∆sopB∆sopE2	Male	0	0	0	0	0	0	0	0	0	0	0	0	0	0	0
	ARHGEF26-/-	∆sopB∆sopE2	Male	0	0	0	0	0	0	0	0	0	0	0	0	0	0	0
	ARHGEF26-/-	∆sopB∆sopE2	Female	0	0	0	0	0	0	0	0	1	1	0	0	0	2	2
	ARHGEF26-/-	∆sopB∆sopE2	Female	0	0	0	0	0	0	0	0	0	0	0	0	0	0	0
Experiment 4	Mouse Genotype	Bacterial Genotype	Mouse Sex	ileum - lumen	ileum - surface	ileum - mucosa	ileum submucosa	ileum total	cecum - lumen	cecum - surface	cecum mucosa	cecum - submucosa	cecum total	colon - lumen	colon - surface	colon mucosa	colon submucosa	Colon total
	C57BL/6J (WT)	WT	Male	2	1	2	2	7	6	6	4	6	22	6	5	5	6	22
	C57BL/6J (WT)	WT	Female	0	0	0	2	2	4	4	4	6	18	4	4	1	3	12
	C57BL/6J (WT)	WT	Female	0	0	0	2	2	4	3	5	6	18	2	1	4	2	9
	C57BL/6J (WT)	∆sopB∆sopE2	Male	0	0	0	1	1	0	0	0	2	2	0	0	0	1	1
	C57BL/6J (WT)	∆sopB∆sopE2	Female	0	0	0	2	2	6	4	5	6	21	2	2	2	4	10
	C57BL/6J (WT)	∆sopB∆sopE2	Female	0	0	0	1	1	4	3	3	6	16	0	1	2	5	8
	ARHGEF26-/-	WT	Male	0	0	0	0	0	0	0	0	1	1	0	0	0	0	0
	ARHGEF26-/-	WT	Female	0	1	0	2	3	4	3	3	4	14	2	1	1	4	8
	ARHGEF26-/-	WT	Female	0	0	0	1	1	3	2	3	6	14	4	2	3	4	13
	ARHGEF26-/-	∆sopB∆sopE2	Male	0	0	0	1	1	6	3	1	6	16	0	0	0	1	1
	ARHGEF26-/-	∆sopB∆sopE2	Male	0	0	0	2	2	0	0	1	3	4	0	1	1		2
	ARHGEF26-/-	∆sopB∆sopE2	Female	0	0	0	0	0	0	1	0	1	2	0	0	0	1	1
	ARHGEF26-/-	∆sopB∆sopE2	Female	0	0	0	1	1	1	1	0	2	4	0	0	0	2	2
	ARHGEF26-/-	∆sopB∆sopE2	Female	0	0	0	1	1	0	1	0	2	3	0	0	0	1	1
